# Supplementary material for: Solid-State Construction of CuO–Cu2O@C with Synergistic Effects of Pseudocapacity and Carbon Coating for Enhanced Electrochemical Lithium Storage
Source: Nanomaterials (Basel). 2024 Aug 23;14(17):1378. doi: 10.3390/nano14171378 (PMC11397226; doi:10.3390/nano14171378)
Supplement: Supplementary file 1 [file nanomaterials-14-01378-s001.zip]

Archive with 1 entries (1 files):
- nanomaterials-3124248-supplementary.pdf
